# Supplementary material for: Osteosarcoma Cells and Undifferentiated Human Mesenchymal Stromal Cells Are More Susceptible to Ferroptosis than Differentiated Human Mesenchymal Stromal Cells
Source: Antioxidants (Basel). 2025 Feb 6;14(2):189. doi: 10.3390/antiox14020189 (PMC11852062; doi:10.3390/antiox14020189)
Supplement: Supplementary file 1 [file antioxidants-14-00189-s001.zip]

Archive with 1 entries (1 files):
- antioxidants-3318322-supplementary.pdf
